# Supplementary material for: The Effect of the Anticipated Nuclear Localization Sequence of ‘Candidatus Phytoplasma mali’ SAP11-like Protein on Localization of the Protein and Destabilization of TCP Transcription Factor
Source: Microorganisms. 2021 Aug 17;9(8):1756. doi: 10.3390/microorganisms9081756 (PMC8401217; doi:10.3390/microorganisms9081756)
Supplement: Supplementary file 1 [file microorganisms-09-01756-s001.zip]

Archive with 1 entries (1 files):
- microorganisms-1315596-supplementary.pdf
